# Supplementary material for: In Vitro and In Vivo Biological Activity of Ruthenium 1,10-Phenanthroline-5,6-dione Arene Complexes
Source: Int J Mol Sci. 2022 Nov 6;23(21):13594. doi: 10.3390/ijms232113594 (PMC9656482; doi:10.3390/ijms232113594)
Supplement: Supplementary file 1 [file ijms-23-13594-s001.zip]

Archive with 1 entries (1 files):
- ijms-1941728-supplementary.pdf
